# Supplementary material for: Protocol Development of a Personalized Balanced Nutrition Concept for Preschool Children, Primarily Those with Food Allergies, Using an IT Platform
Source: Medicina (Kaunas). 2023 Jul 26;59(8):1367. doi: 10.3390/medicina59081367 (PMC10456309; doi:10.3390/medicina59081367)
Supplement: Supplementary file 1 [file medicina-59-01367-s001.zip]

Archive with 1 entries (1 files):
- medicina-2458568-supplementary.pdf
